# Supplementary material for: Sri Lankan traditional parboiled rice: A panacea for hyperglycaemia?
Source: PLoS One. 2022 Sep 15;17(9):e0273386. doi: 10.1371/journal.pone.0273386 (PMC9477285; doi:10.1371/journal.pone.0273386)
Supplement: S1 File — (XLSX) [file pone.0273386.s001.xlsx]

## Sheet: Moisture
Variety	Raw %	Raw polished %	Parboiled %
Goda heenati 1	10.198	9.19632	6.45287
Goda heenati 2	9.39812	8.79824	6.4751
Goda heenati 3	10	8.8	6.51751
Goda heenati 4	9.59808	8.4	6.4167
Goda heenati 5	9.79412	8.6579	6.48315
AVG	9.79766	8.77049	6.46907
SD	0.316488	0.288493	0.0373696
Hangimuththan 1	7.99361	4.997	5.58061
Hangimuththan 2	7.6	5.2	5.65888
Hangimuththan 3	8.39832	4.999	5.61477
Hangimuththan 4	8	5.6	5.73964
Hangimuththan 5	7.8	5.4354	5.61346
AVG	7.95839	5.24628	5.64147
SD	0.295821	0.267541	0.0615292
Dik wee 1	6.9944	6.9944	4.33673
Dik wee 2	7.19712	7.59392	5.05952
Dik wee 3	6.9986	6.59868	5.13428
Dik wee 4	6.6	7	5.14793
Dik wee 5	6.79456	6.6563	4.64325
AVG	6.91694	6.96866	4.86434
SD	0.227265	0.395934	0.360082
Dahanala 1	5.9988	6.3	5.35608
Dahanala 2	5.6	6.9999	5.24345
Dahanala 3	5.59552	7.99999	5.14028
Dahanala 4	6.6	6.99999	5.32486
Dahanala 5	6.2	6.46	5.33454
AVG	5.99886	6.95198	5.27984
SD	0.425322	0.665216	0.0889284
Unakola samba 1	9.59424	9.59424	6.63769
Unakola samba 2	9.8	8.8	6.76764
Unakola samba 3	9.59808	9.19265	6.70744
Unakola samba 4	10	9.39436	6.85606
Unakola samba 5	9.79608	9.03222	6.70213
AVG	9.75768	9.20269	6.73419
SD	0.168944	0.308777	0.0821985
Batapola el 1	5	6.59736	5.86124
Batapola el 2	5.9976	5.666	5.66038
Batapola el 3	5.6	7	5.76772
Batapola el 4	5.9988	6.19752	6.00943
Batapola el 5	5.79768	6.6211	5.93421
AVG	5.67882	6.4164	5.84659
SD	0.413868	0.506519	0.137208

## Sheet: Ash
Variety	Raw %	Raw polished %	Parboiled %
Goda heenati 1	1.28574	0.807805	1.2342
Goda heenati 2	1.35224	0.785973	1.15729
Goda heenati 3	1.32928	0.67681	1.12321
Goda heenati 4	1.30791	0.742307	1.3486
Goda heenati 5	1.39602	0.785973	1.20432
AVG	1.33424	0.759773	1.21352
SD	0.0424598	0.0521245	0.0867145
Hangimuththan 1	0.905747	0.692732	1.19489
Hangimuththan 2	0.815117	0.713439	1.09048
Hangimuththan 3	0.856496	0.670672	1.2365
Hangimuththan 4	0.778828	0.692732	1.08704
Hangimuththan 5		0.629505	1.16243
AVG	0.839047	0.679816	1.15427
SD	0.054627	0.0319332	0.0653194
Dik wee 1	1.22129	0.816962	1.03193
Dik wee 2	1.30674	0.859616	0.897319
Dik wee 3	1.28327	0.816472	1.0476
Dik wee 4	1.24074	0.859788	0.954243
Dik wee 5		0.838293	0.98643
AVG	1.26301	0.83821	0.983504
SD	0.0389818	0.0248183	0.0607162
Dahanala 1	1.10394	0.77443	1.23546
Dahanala 2	1.23304	0.881461	1.24848
Dahanala 3	1.10615	0.838463	1.20118
Dahanala 4	1.27505	0.838966	1.27937
Dahanala 5	1.16926	0.795306	1.23432
AVG	1.17749	0.825726	1.23976
SD	0.0761096	0.0418347	0.0282037
Unakola samba 1	0.729759	0.592727	1.04625
Unakola samba 2	0.840832	0.68013	1.06888
Unakola samba 3	0.886325	0.811606	0.96654
Unakola samba 4	0.753075	0.635869	1.02367
Unakola samba 5	0.818868	0.745502	1.0434
AVG	0.805772	0.693167	1.02975
SD	0.0641179	0.0870459	0.0388
Batapola el 1	1.18648	0.830333	1.1123
Batapola el 2	1.27022	0.850945	1.35653
Batapola el 3	1.1653	0.807273	1.33776
Batapola el 4	1.31439	0.831327	1.2929
Batapola el 5	1.22959	0.852133	1.27654
AVG	1.2332	0.834402	1.27521
SD	0.0607642	0.0183717	0.0966698

## Sheet: Protein
Variety	Raw %	Raw polished %	Parboiled %
Goda heenati 1	9.26283	7.38482	9.27642
Goda heenati 2	9.20769	8.47356	9.61999
Goda heenati 3	9.97536	7.69052	9.58174
Goda heenati 4
Goda heenati 5
AVG	9.48196	7.84963	9.49272
SD	0.428181	0.561536	0.188293
Hangimuththan 1	10.4743	8.08712	8.4074
Hangimuththan 2	9.75654	7.42793	8.4074
Hangimuththan 3	9.71783	7.41319	8.13554
Hangimuththan 4
Hangimuththan 5
AVG	9.98289	7.64274	8.31678
SD	0.426016	0.384908	0.156956
Dik wee 1	8.63093	6.23539	10.4775
Dik wee 2	8.97617	7.27462	10.7298
Dik wee 3	8.95828	6.21055	10.3945
Dik wee 4
Dik wee 5
AVG	8.85513	6.57352	10.534
SD	0.194367	0.607299	0.174634
Dahanala 1	10.5347	10.3304	12.2364
Dahanala 2	10.619	10.3099	11.8727
Dahanala 3	10.2152	9.60349	11.5335
Dahanala 4
Dahanala 5
AVG	10.4563	10.0812	11.8809
SD	0.213037	0.413872	0.351504
Unakola samba 1	8.90262	8.85236	10.3171
Unakola samba 2	8.47882	9.13353	8.97727
Unakola samba 3	8.47882	8.78224	9.91396
Unakola samba 4
Unakola samba 5
AVG	8.62009	8.92271	9.73612
SD	0.244681	0.185912	0.687402
Batapola el 1	9.55883	8.19077	8.87206
Batapola el 2	8.82312	6.81213	8.51383
Batapola el 3	9.19904	7.15273	8.20597
Batapola el 4
Batapola el 5
AVG	9.19366	7.38521	8.53062
SD	0.367886	0.718122	0.333361

## Sheet: Fat
Variety	Raw %	Raw polished %	Parboiled %
Goda heenati 1	4.82716	3.00668	4.05903
Goda heenati 2	5.01003	3.38833	3.42137
Goda heenati 3	5.23312	2.1333	4.13532
Goda heenati 4	4.85175	2.03333	3.66284
Goda heenati 5	5.0211		3.56434
AVG	4.98863	2.64041	3.76858
SD	0.162865	0.663135	0.313174
Hangimuththan 1	4.21887	2.11803	5.06865
Hangimuththan 2	4.03698	2.01217	5.37284
Hangimuththan 3	4.06136	2.05749	4.52066
Hangimuththan 4	4.30346	2.03219	4.81037
Hangimuththan 5	4.20003	2.10322	4.48844
AVG	4.16414	2.06462	4.85219
SD	0.112279	0.0452669	0.374802
Dik wee 1	4.51156	2.66916	4.05763
Dik wee 2	3.92021	2.99728	4.72634
Dik wee 3	3.84485	2.72912	4.20361
Dik wee 4	4.15793	2.50612	4.1064
Dik wee 5	3.74958	2.65435	4.23343
AVG	4.03683	2.71121	4.26548
SD	0.305369	0.179737	0.26728
Dahanala 1	4.0421	2.97327	4.10817
Dahanala 2	4.14764	3.06789	3.96396
Dahanala 3	4.14764	2.82682	4.07612
Dahanala 4	3.93416	2.79423	3.83449
Dahanala 5	4.04321	2.75566	3.99844
AVG	4.06295	2.88357	3.99624
SD	0.0891036	0.131892	0.107375
Unakola samba 1	5.2222	2.76839	4.68956
Unakola samba 2	4.74691	2.60398	4.83614
Unakola samba 3	4.20794	3.06527	4.99985
Unakola samba 4	3.7577	2.67989	4.74751
Unakola samba 5	4.2322	2.66774	4.82234
AVG	4.43339	2.75705	4.81908
SD	0.563112	0.181993	0.117129
Batapola el 1	3.5444	3.07368	4.91891
Batapola el 2	4.45153	3.07306	5.11288
Batapola el 3	4.66398	3.07399	4.80877
Batapola el 4	4.34468	3.285	4.99706
Batapola el 5	4.6832	3.10335	4.98787
AVG	4.33756	3.12182	4.9651
SD	0.465876	0.0921299	0.111749

## Sheet: Digestible starch
Variety	Raw %	Raw polished %	Parboiled %
Goda heenati 1	79.8227	81.8056	76.3593
Goda heenati 2	80.3945	79.0546	75.8842
Goda heenati 3	77.7643	86.7999	76.4052
Goda heenati 4	75.6668	80.4634	76.9206
Goda heenati 5	75.6668	82.31	76.5676
AVG	78.4121	82.0867	76.4274
SD	2.15068	2.92283	0.375211
Hangimuththan 1	80.6121	88.7566	75.3348
Hangimuththan 2	78.9453	76.1	78.8651
Hangimuththan 3	77	87.6774	73.2675
Hangimuththan 4	79.7967	77.2978	77.4788
Hangimuththan 5	79.4538	81.3423	76.86
AVG	79.1616	82.2348	76.3612
SD	1.35203	5.80867	2.14426
Dik wee 1	77.8065	86.779	74.5407
Dik wee 2	76.3964	84.8966	73.6493
Dik wee 3	75.4242	97.8889	73.0453
Dik wee 4	76.9433	90.596	76.6577
Dik wee 5	76.6936	92.5644	75.48
AVG	76.6528	90.545	74.6746
SD	0.864906	5.10149	1.44091
Dahanala 1	72.4962	81.0561	68.6564
Dahanala 2	66.04	82.9945	73.5668
Dahanala 3	72.4988	82.2335	74.8988
Dahanala 4	65.8198	78.9446	74.7699
Dahanala 5	66.9877	78.0995	73.0044
AVG	68.7685	80.6656	72.9793
SD	3.43227	2.09648	2.54577
Unakola samba 1	78.7586	82.1456	69.7689
Unakola samba 2	79.7435	84.3365	75.9989
Unakola samba 3	77.4547	82.0033	75.9168
Unakola samba 4	78.1921	81.0005	72.3004
Unakola samba 5	79.4543	83.2342	73.8576
AVG	78.7206	82.544	73.5685
SD	0.931143	1.27698	2.62443
Batapola el 1	81.7542	77.0002	72.1158
Batapola el 2	72.9988	77.0865	73.3647
Batapola el 3	73.641	82.7334	75.999
Batapola el 4	76.0744	78.0404	72.0445
Batapola el 5	74.5879	80.009	73.8468
AVG	75.8113	78.9739	73.4742
SD	3.51797	2.42562	1.61359

## Sheet: Resistant starch
Variety	Raw %	Raw polished %	Parboiled %
Goda heenati 1	4.16445	3.15552	8.07538
Goda heenati 2	3.46248	2.01924	8.31155
Goda heenati 3	3.46067	2.71532	8.5475
Goda heenati 4	4.20787	2.67179	8.46281
Goda heenati 5	4.13088	1.83233	8.14282
AVG	3.88527	2.47884	8.30801
SD	0.38774	0.543201	0.201703
Hangimuththan 1	4.77766	2.14817	8.97149
Hangimuththan 2	4.80841	2.74682	8.75981
Hangimuththan 3	4.36866	2.98091	8.99301
Hangimuththan 4	4.91835	3.24569	9.69262
Hangimuththan 5	4.31244	2.52956	9.1726
AVG	4.6371	2.73023	9.11791
SD	0.276439	0.420677	0.353042
Dik wee 1	1.79154	0.817933	9.83647
Dik wee 2	2.56778	1.25179	9.32272
Dik wee 3	2.47079	0.892064	9.80484
Dik wee 4	2.24835	1.22187	9.5216
Dik wee 5	2.13713	1.23684	9.80484
AVG	2.24312	1.0841	9.65809
SD	0.305131	0.21104	0.22693
Dahanala 1	6.35569	2.50216	8.22016
Dahanala 2	6.04777	2.3848	7.88338
Dahanala 3	5.71893	1.88766	7.52373
Dahanala 4	6.35569	2.14012	8.22016
Dahanala 5	7.00576	1.41449	8.93113
AVG	6.29677	2.06585	8.15571
SD	0.475792	0.434063	0.52037
Unakola samba 1	6.18215	4.19822	8.34418
Unakola samba 2	6.12308	3.59686	8.50752
Unakola samba 3	4.75316	2.46608	7.1819
Unakola samba 4	6.23724	2.6347	7.29237
Unakola samba 5	5.69646	2.94621	6.99111
AVG	5.79842	3.16842	7.66342
SD	0.622128	0.719646	0.706662
Batapola el 1	4.33282	3.27417	5.90803
Batapola el 2	4.06231	3.54013	5.94645
Batapola el 3	4.86976	3.34415	6.30339
Batapola el 4	4.54759	3.27417	6.78587
Batapola el 5	4.27752	2.96279	7.50807
AVG	4.418	3.27908	6.49036
SD	0.305936	0.207646	0.669508

## Sheet: Fiber
Variety	Raw %	Raw polished %	Parboiled %
Goda heenati 1	9.88876	6.25264	12.1487
Goda heenati 2	10.8778	6.5791	10.2342
Goda heenati 3	11.5554	6.45545	11.8043
AVG	10.774	6.42906	11.3958
SD	0.838174	0.164822	1.02055
Hangimuththan 1	9.85395	5.10003	10.8936
Hangimuththan 2	10.8444	5.47656	10.6575
Hangimuththan 3	10.0033	6.60076	10.1463
AVG	10.2339	5.72578	10.5658
SD	0.533964	0.780791	0.382009
Dik wee 1	11.4063	6.3323	12.0938
Dik wee 2	11.7069	5.97273	10.2342
Dik wee 3	11.6545	6.7342	11.8425
AVG	11.5893	6.34641	11.3902
SD	0.160595	0.380929	1.00893
Dahanala 1	11.3998	6.6564	10.8411
Dahanala 2	11.8929	7.55158	10.1342
Dahanala 3	11.5644	7.43454	10.9464
AVG	11.619	7.21417	10.6406
SD	0.251026	0.486578	0.44165
Unakola samba 1	10.3144	5.98345	12.5122
Unakola samba 2	10.1644	6.1149	9.00045
Unakola samba 3	10.1033	6.01112	10.1235
AVG	10.194	6.03649	10.5454
SD	0.108626	0.0692997	1.7935
Batapola el 1	10.9894	6.87786	11.6565
Batapola el 2	11.1153	5.62159	11.9507
Batapola el 3	11.0903	5.90002	11.3575
AVG	11.065	6.13316	11.6549
SD	0.0666627	0.65979	0.296624

## Sheet: GI
Goda heenati Raw	Unakola samba Raw	Dahanala Raw	Dik wee Raw	Batapola el Raw	Hangimuththan Raw	Batapola el RP	Unakola samba RP	Hangimuththan RP	Dahanala RP	Dik wee RP	Goda heenati RP	Batapola el PB	Unakola samba PB	Goda heenati PB	Hangimuththan PB	Dik wee PB	Dahanala PB
38.9631	51.0605	49.8118	65.5145	35.5067	24.1948	71.3276	66.3001	61.2726	62.7389	64.8861	67.2427	26.99	58.2183	51.2176	50.4321	52.7887	52.0555
51.5508	70.3743	88.4135	93.262	40.5419	57.5829	73.5829	82.5668	82.9947	85.8467	82.7807	76.3636	49.6257	48.7701	42.3529	43.4225	39.1444	40.6417
67.0945	35.2349	43.6406	40.9568	68.8448	47.4057	91.1901	64.5274	96.5188	58.3431	59.5099	45.7536	40.8401	76.1594	73.5202	38.1564	35.8226	60.6061
57.4545	67.2727	60.897	89.8182	65.6364	50	50.4042	78.1818	51.5454	80.7273	78.5455	84.1818	56.1818	29.2915	31.0033	55.4545	56	78.6729
49.5066	86.1461	54.8246	28.6696	26.864	33.8733	87.3275	42.1142	60.62	54.9342	48.6009	94.2065	38.806	27.1382	62.9695	35.0515	31.3206	32.1446
81.3218	106.034	69.1571	76.7241	70.6897	85.1533	91.092	91.092	86.4943	72.6054	80.7471	89.3678	77.2989	45.613	46.8391	46.8391	45.977	54.9808
53.5005	31.3623	34.0587	74.3141	82.8761	48.6755	57.0482	74.7777	72.6585	69.7256	73.2261	65.1372	35.5425	39.7245	36.0505	56.7644	57.1902	50.1882
45.3608	92.0592	81.1083	88.2907	61.4629	92.0772	97.9812	85.8681	91.5209	77.9177	76.716	95.0202	56.554	32.5527	32.3015	30.6864	39.3001	38.2702
66.823	63.0715	65.6506	84.1735	45.721	67.0574	74.0914	83.0012	80.422	65.9633	71.9812	89.0973	55.5686	39.1559	46.8933	46.4244	49.0035	42.0477
71.0295	48.6009	50.166	45.5948	42.6646	40.086	61.7699	61.0666	60.4806	61.262	60.0117	58.6052	29.0682	42.313	29.1854	28.2477	28.2477	25.7863
58.2605	65.1217	59.7728	68.7318	54.0808	54.6106	75.5815	72.9496	74.4528	69.0064	69.7005	76.4976	46.6476	43.8936	45.2333	43.1479	43.4795	47.5394
